# Supplementary material for: Post-traumatic stress disorder, food insecurity, and social capital after the 2017 coastal El Niño flooding among mothers from Piura, Peru: A mixed method study
Source: PLOS Glob Public Health. 2024 Apr 18;4(4):e0002996. doi: 10.1371/journal.pgph.0002996 (PMC11025727; doi:10.1371/journal.pgph.0002996)
Supplement: S1 Table — (XLSX) [file pgph.0002996.s002.xlsx]

## Sheet: Sheet1
Characteristics	N=179	%	Cohort group
			2015 (N=70)		2016 (N=61)		2017 (N=48)
			n	%	n	%	n	%
Age (years)	27.5±7.4		28.3±8.7		26.5±7		27.5±5.8
Siblings	2.3±1.4		2.6±1.6		2.2±1.2		2.2±1.1
Job
Employee	23	12.9	9	12.9	9	14.8	5	10.4
Student	14	7.8	6	8.6	7	11.5	1	2.1
Home maker	142	79.3	55	78.6	45	73.8	42	87.5
Residence location
Piura	84	46.9	24	34.3	38	62.3	22	45.8
Castilla	45	25.1	21	30	10	16.4	14	29.2
Catacaos	50	27.9	25	35.7	13	21.3	12	25
Education
Elementary	10	5.7	3	4.4	2	3.4	5	10.4
High school	54	30.9	21	30.9	23	39	10	20.8
Technical	80	45.7	34	50	21	35.6	25	52.1
University	31	17.7	10	14.7	13	22	8	16.7
Household-walls construction material
Tapial (rocks with mud)	5	2.8	2	2.9	0	0	3	6.3
Quincha (cane with mud)	18	10.1	5	7.1	11	18.3	2	4.2
Mud bricks	17	9.6	10	10	5	8.3	5	10.4
Hardwood plywood	36	20.2	19	18.6	16	26.7	7	14.6
Red concrete rick	102	57.3	61	61.4	28	46.7	31	64.6
Household-roof construction material
Galvanized roof panels	125	70.2	48	68.6	46	76.7	31	64.6
Fiber cement	27	15.2	12	17.1	7	11.7	8	16.7
Brick	26	14.6	10	14.3	7	11.7	9	18.8
Water source
Public joint connection	11	6.2	7	10	3	5	1	2.1
Tank truck	4	2.3	3	4.3	1	1.7	0	0
Neighbor	12	6.8	3	4.3	6	10	3	6.4
Interrupted in-house connection (<24 hours/day)	104	58.8	41	58.6	47	78.3	16	34
Continuous in-house connection (24 hours/day)	36	20.3	8	11.4	1	1.7	27	57.5
Front house connection	10	5.7	8	11.4	2	3.3	0	0
Fuel for cooking
Coal	13	7.3	3	4.3	7	11.7	3	6.3
Wood	27	15.2	8	11.4	10	16.7	9	18.8
Gas	138	77.5	59	84.3	43	71.7	36	75
Color television
None	23	13	3	4.4	10	16.7	10	20.8
One	117	66.1	46	66.7	43	71.7	28	58.3
Two or more	37	20.9	10	20.8	20	29	7	11.7
Toilet facilities
Land	15	8.4	20	29	7	11.7	10	20.8
Silo	27	15.2	7	10	10	16.4	10	21.3
Cesspool	6	3.4	3	4.3	3	4.9	0	0
Latrine	7	3.9	1	1.4	3	4.9	3	6.4
Drain	123	69.1	53	75.7	41	67.2	29	61.7
Garbage disposal
Land	10	5.7	5	7.4	3	4.9	2	4.4
Burning	13	7.4	4	5.9	3	4.9	6	13
Garbage truck and containers	152	86.9	59	86.8	55	90.2	38	82.6
Animal breeding
No	58	32.6	18	25.7	23	38.3	17	35.4
Yes	120	67.4	52	74.3	37	61.7	31	64.6
Assessments (N=234)
Baseline: Jun-Jul 2017	21	9	12	57.1	3	14.3	6	28.6
Follow-up 1: Nov-Dec 2017	107	45.7	38	35.5	39	36.5	30	28
Follow-up 2: Feb-Apr 2018	106	45.3	0	0	62	58.5	44	41.5
